# Supplementary material for: In Situ Formation of a Relatively Transparent Ion-Associate Liquid Phase from an Aqueous Phase and Its Application to Microextraction/High-Performance Liquid Chromatography–Fluorescence Detection of Bisphenol A in Water
Source: Molecules. 2023 Nov 10;28(22):7525. doi: 10.3390/molecules28227525 (PMC10673447; doi:10.3390/molecules28227525)
Supplement: Supplementary file 1 [file molecules-28-07525-s001.zip]

Archive with 1 entries (1 files):
- molecules-2673809-supplementary.pdf
